# Supplementary material for: Mechanisms of Caspases 3/7/8/9 in the Degeneration of External Gills of Chinese Giant Salamanders (Andrias davidianus)
Source: Genes (Basel). 2022 Jul 29;13(8):1360. doi: 10.3390/genes13081360 (PMC9407298; doi:10.3390/genes13081360)
Supplement: Supplementary file 1 [file genes-13-01360-s001.zip]

Archive with 1 entries (1 files):
- genes-1838327-supplementary.pdf
